# Supplementary material for: A graded tractographic parcellation of the temporal lobe
Source: Neuroimage. 2017 Jul 15;155:503–12. doi: 10.1016/j.neuroimage.2017.04.016 (PMC5518769; doi:10.1016/j.neuroimage.2017.04.016)
Supplement: Supplementary file 1 — Supplementary material [file mmc3.zip]

Archive with 1 entries (1 files):
- mmc3.m
